# Supplementary material for: Clinical Potential of Essential Oils: Cytotoxicity, Selectivity Index, and Efficacy for Combating Gram-Positive ESKAPE Pathogens
Source: Molecules. 2025 Sep 24;30(19):3873. doi: 10.3390/molecules30193873 (PMC12525805; doi:10.3390/molecules30193873)
Supplement: Supplementary file 1 [file molecules-30-03873-s001.zip]

Archive with 1 entries (1 files):
- molecules-3846562-supplementary.xlsx
