# Supplementary material for: Clinical Potential of Essential Oils: Cytotoxicity, Selectivity Index, and Efficacy for Combating Gram-Positive ESKAPE Pathogens
Source: Molecules. 2025 Sep 24;30(19):3873. doi: 10.3390/molecules30193873 (PMC12525805; doi:10.3390/molecules30193873)
Supplement: Supplementary file 1 [file molecules-30-03873-s001.zip › molecules-3846562-supplementary.xlsx]

## Sheet: Sheet1
Abbreviated name of Cells	Ful name	Organism	Tissue	Disease	Cell type
3T3L1	Mouse Embryonic Fibroblast Cell Line	Mouse	Embryo	_	fibroblast
501-MEL	Human Melanoma Cell Line	Human	Skin	Malignant Melanoma	melanocyte
786-O	Human Renal Cell Carcinoma Cell Line	Human	Kidney	Adenocarcinoma; Renal Cell	_
A2780	Human ovarian cancer cell line	Human	Ovary; Ascites	Adenocarcinoma	_
A375	Human Melanoma Cell Line	Human	Skin	Malignant,Melanoma	_
A431	Human Epidermoid Carcinoma Cell Line	Human	Skin	Carcinoma,Epidermoid	_
A549	Human Lung Carcinoma Cell Line	Human	Lung	Carcinoma	epithelial cell
ACHN	Human Renal Cell Adenocarcinoma	Human	Kidney	Adenocarcinoma, Renal Cell	_
AGS	Human Gastric Adenocarcinoma Cell Line	Human	Stomach	Gastric Adenocarcinoma	_
B16-F1	Mouse Melanoma Cell Line	Mouse	Skin	Melanoma	_
B16F10	Mouse Melanoma Cell Line	Mouse	Skin	Melanoma	_
BGM	Buffalo green monkey kidney cells	monkey	Kidney	_	epithelial cell
BHK21	Baby Hamster Kidney Cells	Hamster	Kidney	_	fibroblast
C-26	Mouse Colon Carcinoma Cell Line	Mouse	Colon	Carcinoma	fibroblast
C32	Human Amelanotic Melanoma Cell Line	Human	Skin	Amelanotic Melanoma	_
CaCo2	Human Colorectal Adenocarcinoma Cells	Human	Colon	Colorectal Adenocarcinoma	enterocyte
Calu-3	Human Lung Adenocarcinoma Cell Line	Human	Lung	Adenocarcinoma	epithelial cell
CCRF-CEM	Human T-Cell Leukemia Cell Line	Human	Peripheral blood	Acute lymphoblastic leukemia ALL	T lymphoblast
CEM/ADR5000	Human T-Cell Leukemia Cell Line(Multidrug-Resistant Leukemia Cells)	Human	Peripheral blood	Acute lymphoblastic leukemia ALL	T lymphoblast
COLO-205	Human Colorectal Adenocarcinoma Cells	Human	Colon	Adenocarcinoma; Colorectal; Dukes' type D	colonocyte
CRL-1474 (CCD-25Sk)	Human dermal fibroblast cells	Human	Skin	Glioma	fibroblast
DU-145	Human Prostate Carcinoma Cell Line	Human	Prostate	Carcinoma	_
FemX	Human Melanoma Cell Line	Human	Lymph node	Melanoma	_
H295R	Human Adrenocortical Carcinoma Cell Line	Human	Adrenal gland; Cortex	Carcinoma	epithelial
HaCaT	Human Keratinocyte Cell Line	Human	Skin; Epidermis	Normal	keratinocyte
HCT116	Human Colorectal Carcinoma Cell Line	Human	Large intestine; Colon	Carcinoma; Colorectal	colonocyte
HCT15	Human Colorectal Carcinoma Cell Line	Human	Large intestine; Colon	Carcinoma; Colorectal	colonocyte
HeLa	Human Cervical Cancer Cell Line	Human	Uterus; Cervix	Adenocarcinoma	epithelial cell
Hep2	Human Laryngeal Carcinoma Cell Line	Human	larynx	Carcinoma	epithelial
Hep3B	Human Hepatocellular Carcinoma Cell Line	Human	Liver	Carcinoma; Hepatocellular	_
HepG2	Human Hepatocellular Carcinoma Cell Line	Human	Liver	Carcinoma; Hepatocellular	_
HK-2	Human Kidney Proximal Tubule Cells	Human	kidney; Cortex; Proximal tubule	Papilloma	_
HMEC-1	Human Microvascular Endothelial Cells	Human	Skin; Dermis; Endothelium	_	dermal microvascular endothelial cell
HRT-18	Human Rectal Adenocarcinoma Cell Line	Human	Large intestine; Colon	Adenocarcinoma; Ileocecal Colorectal	colonocyte
HT-2	Mouse spleen lymphocyte cell line	Mouse	Spleen	_	lymphocyte
HT29	Human Colorectal Adenocarcinoma Cells	Human	Colon	Adenocarcinoma; Colorectal	enterocyte
HUVEC	Human Umbilical Vein Endothelial Cells	Human	Umbilical cord	Normal	endothelial cell
J774	Mouse Macrophage Cell Line	Mouse	Ascites	Sarcoma; Reticulum Cell	monocyte, macrophage
Jurkat	immortalized line of human T lymphocyte cells	Human	Peripheral blood	acute T cell leukemia	T lymphoblast
K562	Human Chronic Myelogenous Leukemia Cells	Human	Bone; Marrow	Chronic Myeloid Leukemia At Blast Crisis	_
KB	Human Epidermoid Carcinoma Cell Line	Human	_	Papilloma	_
L6	Rat Skeletal Muscle Cells	Rat	Skeletal muscle	_	myoblast
L929	Mouse Fibroblast Cell Line	Mouse	Subcutaneous connective tissue; Adipose; Areolar		_
LnCap	Human Prostate Carcinoma Cell Line	Human	Prostate	Carcinoma	_
LO2	Human Normal Liver Cell Line	Human	Liver	_	_
LS174	Human Colorectal Adenocarcinoma Cells	Human	Colon	Human Colorectal Adenocarcinoma Cells	goblet
LS180	Human Colorectal Adenocarcinoma Cells	Human	Colon	Human Colorectal Adenocarcinoma Cells	goblet
LX-2	Human hepatic stellate cell line	Human	Liver	_	hepatic stellate cell
Lymphocyte T	Human T Lymphocytes	Human	Blood	Normal	T lymphocyte
MCF10A	Human Mammary Epithelial Cells	Human	Breast; Mammary gland	Fibrocystic Disease	epithelial cell
MCF-12	Human Mammary Epithelial Cells	Human	Breast; Mammary gland	_	epithelial cell
MCF-7	Human Breast Adenocarcinoma Cell Line	Human	Breast; Mammary gland	Carcinoma; Ductal	_
MDA–MB 231	Human Breast Carcinoma Cell Line	Human	Breast; Mammary gland	Adenocarcinoma	epithelial cell
MDA-MB-468	Human Breast Carcinoma Cell Line	Human	Breast; Mammary gland	Adenocarcinoma	_
MIAPaCa2	Human Pancreatic Carcinoma Cell Line	Human	Pancreas	Carcinoma	epithelial cell
MRC5	Human Lung Fibroblast Cells	Human	Lung	Normal	fibroblast
NCI-H1299	Human Non-Small Cell Lung Carcinoma	Human	Lung	Carcinoma; Non-small cell lung cancer, Large cell carcinoma subtype	_
NCI-H460	Human Large Cell Lung Carcinoma	Human	Lung; Pleural effusion	Carcinoma	_
NIH-3T3	Mouse Embryonic Fibroblast Cell Line	Mouse	_	Embryo	fibroblast
PA1	Human Ovarian Teratocarcinoma Cell Line	Human	Ovary	Teratocarcinoma	_
PBMC	Peripheral Blood Mononuclear Cells	Human	Blood	Normal	mononuclear cell
PC3	Human Prostate cancer cell line	Human	Prostate	Adenocarcinoma; Grade IV	_
PLP2	_	Porcine	liver	_	_
RAW264.7	Mouse machrophage cell line	Mouse	Ascites	Abelson murine leukemia virus-induced tumor	macrophage
RBC	_	Sheep	Blood	Normal	RBC
SK-LU-1	Human Lung Adenocarcinoma Cell Line	Human	Lung	Adenocarcinoma	epithelial cell
SW480	Human Colon Carcinoma Cell Lines	Human	Large intestine; Colon	Adenocarcinoma; Colorectal; Dukes' type B
T-47D	Human breast cancer cell line	Human	Breast; Mammary gland	Carcinoma; Ductal	epithelial cell
THP-1	Human Monocytic cell line	Human	Peripheral blood	Acute monocytic leukemia	monocyte
U-87-MG	human glioblastoma cell line	Human	Brain	Glioblastoma	_
VERO	Vero Cell line	Cercopithecus aethiops	kidney	Normal	_
